# Supplementary material for: 1-De­oxy-d-galactitol (l-fucitol)
Source: Acta Crystallogr Sect E Struct Rep Online. 2008 Jul 9;64(Pt 8):o1429. doi: 10.1107/S1600536808020345 (PMC2962223; doi:10.1107/S1600536808020345)
Supplement: Supplementary file 1 [file e-64-o1429-sup1.cif]

##############################################################################
###                                                                        ###
###        Electronic paper (Acta Crystallographica Section E)             ###
###                                                                        ###
##############################################################################
#                                                                            #
# This CIF contains the data in a paper accepted for publication in Acta     #
# Crystallographica Section E. It conforms to the requirements of Notes      #
# for Authors for Section E, and has been peer reviewed under the auspices   #
# of the IUCr Commission on Journals.                                        #
#                                                                            #
# Full details of the Crystallographic Information File format               #
# are given in the paper "The Crystallographic Information File (CIF):       #
# a New Standard Archive File for Crystallography" by S. R. Hall, F. H.      #
# Allen and I. D. Brown [Acta Cryst. (1991), A47, 655-685].                  #
#                                                                            #
# The current version of the core CIF dictionary is obtainable from          #
# ftp://ftp.iucr.org/pub/cif_core.dic. The current version number is 2.4.    #
#                                                                            #
# Software is freely available for graphical display of the structure(s) in  #
# this CIF.  For information consult the CIF home page http://www.iucr.org/  #
# cif/home.html                                                              #
#                                                                            #
# This file may be used for bona fide research purposes within the           #
# scientific community so long as proper attribution is given to the journal # 
# article from which it was obtained.                                        #
#                                                                            #
##############################################################################
                                             
data_global
_audit_creation_method     CRYSTALS_ver_12.85
_journal_date_recd_electronic     2008-06-25
_journal_date_accepted     2008-07-02
_journal_name_full     'Acta Crystallographica, Section E'
_journal_year     2008
_journal_volume     64
_journal_issue      8
_journal_page_first     o1429
_journal_page_last     o1429
_journal_paper_category     QO
_journal_coeditor_code     LH2653
_publ_contact_author_name     'Victoria Booth'
_publ_contact_author_address
;
Chemical Research Laboratory
Department of Chemistry
University of Oxford
Mansfield Road
Oxford OX1 3TA
England
;
_publ_contact_author_email     victoria.booth@chem.ox.ac.uk
_publ_contact_author_fax     '+44 1865 000000'
_publ_contact_author_phone     '+44 1865 275655'
_publ_section_title
;
1-Deoxy-<i>D</i>-galactitol (<i>L</i>-fucitol)
;
loop_
    _publ_author_name
    _publ_author_address
    'Jenkinson, Sarah F.'
;
Department of Organic Chemistry
Chemical Research Laboratory
University of Oxford
Mansfield Road
Oxford OX1 3TA
England
;
    'Booth, K. Victoria'
;
Department of Organic Chemistry
Chemical Research Laboratory
University of Oxford
Mansfield Road
Oxford OX1 3TA
England
;
    'Yoshihara, Akihide'
;
Rare Sugar Research Centre
Kagawa University
2393 Miki-cho, Kita-gun
Kagawa 761-0795
Japan
;
    'Morimoto, Kenji'
;
Rare Sugar Research Centre
Kagawa University
2393 Miki-cho, Kita-gun
Kagawa 761-0795
Japan
;
    'Fleet, George W. J.'
;
Department of Organic Chemistry
Chemical Research Laboratory
University of Oxford
Mansfield Road
Oxford OX1 3TA
England
;
    'Izumori, Ken'
;
Rare Sugar Research Centre
Kagawa University
2393 Miki-cho, Kita-gun
Kagawa 761-0795
Japan
;
    'Watkin, David J.'
;
Department of Chemical Crystallography
Chemical Research Laboratory
University of Oxford
Mansfield Road
Oxford OX1 3TA
England
;
data_I
_chemical_name_systematic
;
1-Deoxy-D-galactitol
;
_chemical_name_common
;
L-fucitol
;
_chemical_formula_moiety     'C6 H14 O5'
_chemical_formula_sum     'C6 H14 O5'
_chemical_formula_iupac     'C6 H14 O5'
_chemical_formula_weight     166.17
_chemical_melting_point     ?
_symmetry_cell_setting     monoclinic
_symmetry_space_group_name_H-M     'P 21'
_symmetry_space_group_name_Hall     ?
loop_
    _symmetry_equiv_pos_as_xyz
    'x,y,z'
    '-x,y+1/2,-z'
_cell_length_a     4.8486(3)
_cell_length_b     4.8827(3)
_cell_length_c     16.8354(13)
_cell_angle_alpha     90
_cell_angle_beta     92.856(2)
_cell_angle_gamma     90
_cell_volume     398.07(5)
_cell_formula_units_Z     2
_cell_measurement_reflns_used     844
_cell_measurement_theta_min     5
_cell_measurement_theta_max     27
_cell_measurement_temperature     150
_exptl_crystal_description     block
_exptl_crystal_colour     colourless
_exptl_crystal_size_max     0.15
_exptl_crystal_size_mid     0.15
_exptl_crystal_size_min     0.05
_exptl_crystal_density_diffrn     1.386
_exptl_crystal_density_meas     ?
_exptl_crystal_density_method     'not measured'
_exptl_crystal_F_000     180
_exptl_absorpt_coefficient_mu     0.121
_exptl_absorpt_correction_type     multi-scan
_exptl_absorpt_process_details     '(DENZO/SCALEPACK; Otwinowski & Minor, 1997)'
_exptl_absorpt_correction_T_min     0.81
_exptl_absorpt_correction_T_max     0.99
_diffrn_ambient_temperature     150
_diffrn_radiation_type     'Mo K\a'
_diffrn_radiation_wavelength     0.71073
_diffrn_radiation_monochromator     'graphite'
_diffrn_measurement_device_type     'Nonius KappaCCD'
_diffrn_measurement_device     'Area'
_diffrn_measurement_method     \w
_diffrn_reflns_number     2786
_diffrn_reflns_av_R_equivalents     0.038
_diffrn_reflns_theta_min     5.426
_diffrn_reflns_theta_max     27.417
_diffrn_reflns_theta_full     26.595
_diffrn_measured_fraction_theta_max     0.986
_diffrn_measured_fraction_theta_full     0.986
_diffrn_reflns_limit_h_min     -6
_diffrn_reflns_limit_h_max     6
_diffrn_reflns_limit_k_min     -5
_diffrn_reflns_limit_k_max     6
_diffrn_reflns_limit_l_min     -21
_diffrn_reflns_limit_l_max     21
_diffrn_standards_number     0
_diffrn_standards_interval_count     .
_diffrn_standards_interval_time     .
_diffrn_standards_decay_%     ?
_reflns_number_total     998
_reflns_number_gt     804
_reflns_threshold_expression     I>2\s(I)
_refine_ls_structure_factor_coef     Fsqd
_refine_ls_matrix_type     full
_refine_ls_R_factor_all     0.0531
_refine_ls_R_factor_gt     0.0398
_refine_ls_wR_factor_all     0.1109
_refine_ls_wR_factor_gt     0.0914
_refine_ls_wR_factor_ref     0.1109
_refine_ls_goodness_of_fit_ref     0.8834
_refine_ls_number_reflns     998
_refine_ls_number_parameters     100
_refine_ls_number_restraints     1
_refine_ls_hydrogen_treatment     constr
_refine_ls_weighting_scheme     calc
_refine_ls_weighting_details
;
 Method, part 1, Chebychev polynomial, (Watkin, 1994; Prince, 1982)
 [weight] = 1.0/[A~0~*T~0~(x)+A~1~*T~1~(x) ... +A~n-1~]*T~n-1~(x)]
 where A~i~ are the Chebychev coefficients listed below and x= Fcalc/Fmax
 Method = Robust Weighting (Prince, 1982)
 W = [weight] * [1-(deltaF/6*sigmaF)^2^]^2^
 A~i~ are:
 17.0 25.0 12.0 3.16
;
_atom_sites_solution_hydrogens     geom
_atom_sites_solution_primary     direct
_refine_ls_shift/su_max     0.000240
_refine_diff_density_max     0.34
_refine_diff_density_min     -0.31
_refine_ls_extinction_method     none
loop_
    _atom_type_symbol
    _atom_type_scat_dispersion_real
    _atom_type_scat_dispersion_imag
    _atom_type_scat_source
    C 0.0033 0.0016 'International Tables Vol C 4.2.6.8 and 6.1.1.4'
    H 0.0000 0.0000 'International Tables Vol C 4.2.6.8 and 6.1.1.4'
    O 0.0106 0.0060 'International Tables Vol C 4.2.6.8 and 6.1.1.4'
_computing_data_collection     'COLLECT (Nonius, 2001)'
_computing_cell_refinement     'DENZO/SCALEPACK (Otwinowski & Minor, 1997)'
_computing_data_reduction     'DENZO/SCALEPACK (Otwinowski & Minor, 1997)'
_computing_structure_solution     'SIR92 (Altomare <i>et al.</i>,  1994)'
_computing_structure_refinement     'CRYSTALS (Betteridge <i>et al.</i>,  2003)'
_computing_molecular_graphics     'CAMERON (Watkin <i>et al.</i>,  1996)'
_computing_publication_material     'CRYSTALS (Betteridge <i>et al.</i>,  2003)'
loop_
    _atom_site_type_symbol
    _atom_site_label
    _atom_site_fract_x
    _atom_site_fract_y
    _atom_site_fract_z
    _atom_site_U_iso_or_equiv
    _atom_site_adp_type
    _atom_site_occupancy
    _atom_site_disorder_assembly
    _atom_site_disorder_group
    O O1 0.4779(4) 0.0226(5) 0.76245(11) 0.0217 Uani 1.0000 . .
    C C2 0.6328(6) 0.2631(7) 0.78168(17) 0.0186 Uani 1.0000 . .
    C C3 0.7866(6) 0.3389(7) 0.70769(17) 0.0189 Uani 1.0000 . .
    O O4 0.9430(4) 0.5805(5) 0.72728(12) 0.0227 Uani 1.0000 . .
    C C5 0.5946(6) 0.3936(7) 0.63490(17) 0.0207 Uani 1.0000 . .
    O O6 0.4117(4) 0.6179(5) 0.64879(12) 0.0238 Uani 1.0000 . .
    C C7 0.7550(7) 0.4471(9) 0.56067(18) 0.0330 Uani 1.0000 . .
    C C8 0.8283(6) 0.2108(7) 0.85426(17) 0.0190 Uani 1.0000 . .
    O O9 1.0094(4) -0.0141(5) 0.84026(12) 0.0222 Uani 1.0000 . .
    C C10 0.6698(6) 0.1572(7) 0.92859(17) 0.0236 Uani 1.0000 . .
    O O11 0.8526(4) 0.1176(5) 0.99759(12) 0.0260 Uani 1.0000 . .
    H H21 0.5071 0.4100 0.7945 0.0249 Uiso 1.0000 . .
    H H31 0.9082 0.1875 0.6971 0.0263 Uiso 1.0000 . .
    H H51 0.4763 0.2307 0.6253 0.0282 Uiso 1.0000 . .
    H H71 0.6272 0.4510 0.5138 0.0515 Uiso 1.0000 . .
    H H72 0.8900 0.3047 0.5550 0.0518 Uiso 1.0000 . .
    H H73 0.8493 0.6223 0.5674 0.0506 Uiso 1.0000 . .
    H H81 0.9485 0.3709 0.8670 0.0243 Uiso 1.0000 . .
    H H101 0.5642 -0.0123 0.9193 0.0325 Uiso 1.0000 . .
    H H102 0.5415 0.3107 0.9363 0.0333 Uiso 1.0000 . .
    H H1 1.0737 0.5438 0.6989 0.0372 Uiso 1.0000 . .
    H H3 0.9415 -0.1296 0.8087 0.0364 Uiso 1.0000 . .
    H H4 0.5121 0.7060 0.6789 0.0402 Uiso 1.0000 . .
    H H9 0.3277 0.0397 0.7859 0.0353 Uiso 1.0000 . .
    H H10 0.9076 0.2813 0.9992 0.0410 Uiso 1.0000 . .
loop_
    _atom_site_aniso_label
    _atom_site_aniso_U_11
    _atom_site_aniso_U_22
    _atom_site_aniso_U_33
    _atom_site_aniso_U_12
    _atom_site_aniso_U_13
    _atom_site_aniso_U_23
    O1 0.0179(9) 0.0228(13) 0.0249(10) -0.0051(9) 0.0048(8) -0.0061(10)
    C2 0.0180(13) 0.0189(15) 0.0189(13) -0.0011(11) 0.0010(10) 0.0011(12)
    C3 0.0196(13) 0.0173(15) 0.0202(13) -0.0016(12) 0.0031(11) -0.0029(12)
    O4 0.0212(10) 0.0235(13) 0.0237(9) -0.0059(10) 0.0057(8) -0.0040(10)
    C5 0.0210(14) 0.0218(17) 0.0196(13) 0.0007(13) 0.0029(11) -0.0017(12)
    O6 0.0188(9) 0.0271(13) 0.0254(10) 0.0014(10) 0.0003(8) -0.0008(11)
    C7 0.0320(17) 0.048(2) 0.0192(14) 0.0027(17) 0.0047(12) 0.0033(16)
    C8 0.0166(13) 0.0198(15) 0.0204(13) 0.0021(12) 0.0006(10) -0.0004(12)
    O9 0.0206(10) 0.0227(12) 0.0233(10) 0.0015(10) 0.0011(8) -0.0047(10)
    C10 0.0223(14) 0.031(2) 0.0179(13) 0.0020(13) 0.0023(11) -0.0001(13)
    O11 0.0323(11) 0.0248(11) 0.0206(9) -0.0028(11) -0.0024(8) 0.0022(10)
loop_
    _geom_bond_atom_site_label_1
    _geom_bond_atom_site_label_2
    _geom_bond_site_symmetry_1
    _geom_bond_site_symmetry_2
    _geom_bond_distance
    _geom_bond_publ_flag
    O1 C2 . . 1.423(4) no
    O1 H9 . . 0.849 no
    C2 C3 . . 1.529(4) no
    C2 C8 . . 1.530(4) no
    C2 H21 . . 0.972 no
    C3 O4 . . 1.432(4) no
    C3 C5 . . 1.525(4) no
    C3 H31 . . 0.968 no
    O4 H1 . . 0.832 no
    C5 O6 . . 1.436(4) no
    C5 C7 . . 1.527(4) no
    C5 H51 . . 0.989 no
    O6 H4 . . 0.809 no
    C7 H71 . . 0.979 no
    C7 H72 . . 0.963 no
    C7 H73 . . 0.974 no
    C8 O9 . . 1.433(4) no
    C8 C10 . . 1.523(4) no
    C8 H81 . . 0.992 no
    O9 H3 . . 0.832 no
    C10 O11 . . 1.439(4) no
    C10 H101 . . 0.982 no
    C10 H102 . . 0.987 no
    O11 H10 . . 0.843 no
loop_
    _geom_angle_atom_site_label_1
    _geom_angle_atom_site_label_2
    _geom_angle_atom_site_label_3
    _geom_angle_site_symmetry_1
    _geom_angle_site_symmetry_2
    _geom_angle_site_symmetry_3
    _geom_angle
    _geom_angle_publ_flag
    C2 O1 H9 . . . 105.6 no
    O1 C2 C3 . . . 106.7(2) no
    O1 C2 C8 . . . 110.0(3) no
    C3 C2 C8 . . . 112.6(2) no
    O1 C2 H21 . . . 109.2 no
    C3 C2 H21 . . . 109.8 no
    C8 C2 H21 . . . 108.5 no
    C2 C3 O4 . . . 106.6(2) no
    C2 C3 C5 . . . 113.2(2) no
    O4 C3 C5 . . . 109.6(3) no
    C2 C3 H31 . . . 106.9 no
    O4 C3 H31 . . . 110.6 no
    C5 C3 H31 . . . 109.8 no
    C3 O4 H1 . . . 95.8 no
    C3 C5 O6 . . . 111.1(2) no
    C3 C5 C7 . . . 111.9(2) no
    O6 C5 C7 . . . 110.3(3) no
    C3 C5 H51 . . . 108.5 no
    O6 C5 H51 . . . 106.4 no
    C7 C5 H51 . . . 108.6 no
    C5 O6 H4 . . . 98.7 no
    C5 C7 H71 . . . 109.6 no
    C5 C7 H72 . . . 109.6 no
    H71 C7 H72 . . . 109.9 no
    C5 C7 H73 . . . 108.1 no
    H71 C7 H73 . . . 110.5 no
    H72 C7 H73 . . . 109.1 no
    C2 C8 O9 . . . 110.9(2) no
    C2 C8 C10 . . . 111.5(2) no
    O9 C8 C10 . . . 110.0(3) no
    C2 C8 H81 . . . 112.0 no
    O9 C8 H81 . . . 106.3 no
    C10 C8 H81 . . . 105.8 no
    C8 O9 H3 . . . 113.5 no
    C8 C10 O11 . . . 111.8(2) no
    C8 C10 H101 . . . 107.1 no
    O11 C10 H101 . . . 108.1 no
    C8 C10 H102 . . . 108.9 no
    O11 C10 H102 . . . 111.3 no
    H101 C10 H102 . . . 109.5 no
    C10 O11 H10 . . . 94.6 no
loop_
    _geom_hbond_atom_site_label_D
    _geom_hbond_atom_site_label_H
    _geom_hbond_atom_site_label_A
    _geom_hbond_site_symmetry_A
    _geom_hbond_distance_DH
    _geom_hbond_distance_HA
    _geom_hbond_distance_DA
    _geom_hbond_angle_DHA
    _geom_hbond_publ_flag
    O4 H1 O6 1_655 0.83 1.91 2.691(4) 155 yes
    O9 H3 O4 1_545 0.83 1.97 2.753(4) 156 yes
    O6 H4 O1 1_565 0.81 2.10 2.758(4) 138 yes
    O6 H4 O4 . 0.81 2.29 2.842(4) 126 no
    O1 H9 O9 1_455 0.85 1.85 2.684(4) 166 yes
    O11 H10 O11 2_757 0.84 2.01 2.828(4) 163 yes
