# Supplementary material for: 1-De­oxy-d-galactitol (l-fucitol)
Source: Acta Crystallogr Sect E Struct Rep Online. 2008 Jul 9;64(Pt 8):o1429. doi: 10.1107/S1600536808020345 (PMC2962223; doi:10.1107/S1600536808020345)
Supplement: Supplementary file 2 [file e-64-o1429-Isup2.hkl]

data_I
#  6171510    6-deoxy-L-galactitol         
_audit_creation_date        08-06-17
_audit_creation_method      CRYSTALS 

_cell_length_a                    4.8486(3)
_cell_angle_alpha                 90
_cell_length_b                    4.8827(3)
_cell_angle_beta                  92.856(2)
_cell_length_c                    16.8354(13)
_cell_angle_gamma                 90

# NOTE Fc on scale of Fo,      1.02340
# Status flags: 
#    o - used in refinement 
#    < - excluded by I/sigmaI cutoff 
#    x - excluded for another reason  

loop_
_refln_index_h
_refln_index_k
_refln_index_l
_refln_F_squared_meas
_refln_F_squared_calc
_refln_F_squared_sigma
_refln_observed_status
   2   0   0      363.70      383.50       14.00 o
   3   0   0        3.20        3.54        0.30 o
   4   0   0        0.70        0.16        1.00 o
   5   0   0       61.50       61.72        3.10 o
   6   0   0        1.00        4.87        8.20 o
   1   1   0     1859.90     1947.54       82.00 o
   2   1   0       53.85       49.51        3.55 o
   3   1   0       12.25       17.52        1.15 o
   4   1   0       74.35       72.77        3.35 o
   5   1   0      129.90      123.44        7.82 o
   6   1   0       14.60       15.69        6.00 o
   0   2   0      618.80      652.69       26.00 o
   1   2   0       44.70       40.25        2.00 o
   2   2   0      436.05      404.39       17.65 o
   3   2   0       11.95       12.07        1.39 o
   4   2   0      164.80      160.73       14.94 o
   5   2   0       15.45       12.80        2.47 o
   1   3   0       80.50       69.28        3.70 o
   2   3   0       25.50       23.95        1.30 o
   3   3   0       18.15       16.00        1.46 o
   4   3   0       23.80       25.38        2.80 o
   5   3   0        0.85        0.53        2.31 o
   0   4   0       16.80       16.50        1.90 o
   1   4   0        2.50        1.26        1.10 o
   2   4   0       50.70       44.63        3.10 o
   3   4   0        2.65        4.47        1.10 o
   4   4   0       36.05       34.21        4.84 o
   1   5   0       10.40        9.76        1.70 o
   2   5   0        0.45        2.22        1.48 o
   3   5   0        1.35        2.98        2.54 o
   0   6   0       -1.10        1.57        2.60 o
   1   6   0        1.60        1.46        1.70 o
  -6   0   1      267.90      226.53       31.20 o
  -5   0   1       27.20       31.20        1.90 o
  -4   0   1        2.90        3.56        1.40 o
  -3   0   1        6.00        5.59        1.70 o
  -2   0   1      187.60      193.54        4.70 o
   2   0   1      112.90      118.29        3.70 o
   3   0   1        1.30        0.37        0.20 o
   4   0   1       47.10       45.48        2.30 o
   5   0   1        0.00        0.15        0.01 o
   6   0   1        2.30        3.76        3.10 o
  -6   1   1       76.10       73.55       12.20 o
  -5   1   1       66.65       66.51        5.08 o
  -4   1   1       75.90       79.95        3.40 o
  -3   1   1        9.25       11.13        0.96 o
  -2   1   1      519.90      508.21       22.97 o
  -1   1   1      863.00      957.94       39.10 o
   1   1   1      326.55      354.26       14.10 o
   2   1   1      240.60      231.75        9.15 o
   3   1   1       35.90       36.26        1.70 o
   4   1   1       39.65       38.01        2.16 o
   5   1   1       32.80       33.84        2.47 o
   6   1   1       54.80       53.51        7.80 o
  -5   2   1        8.50       10.91        2.02 o
  -4   2   1       85.70       87.66        5.07 o
  -3   2   1       28.70       28.62        1.49 o
  -2   2   1      169.55      171.07        7.97 o
  -1   2   1       68.60       57.30        2.30 o
   0   2   1      247.90      268.99       11.80 o
   1   2   1      372.50      354.34       15.00 o
   2   2   1      636.50      577.95       25.78 o
   3   2   1       12.55       16.38        1.23 o
   4   2   1      132.80      132.28       10.80 o
   5   2   1        6.00        7.09        1.57 o
  -5   3   1       -0.35        0.20        2.96 o
  -4   3   1       23.20       23.24        2.92 o
  -3   3   1       17.45       16.97        1.35 o
  -2   3   1      311.60      300.00       11.00 o
  -1   3   1       23.00       26.75        1.40 o
   0   3   1      437.40      423.11       12.50 o
   1   3   1      284.90      276.22       10.80 o
   2   3   1       49.35       50.36        2.57 o
   3   3   1       26.05       27.76        1.65 o
   4   3   1       57.80       56.69        5.86 o
   5   3   1       51.25       47.54        8.51 o
  -4   4   1       11.15       12.47        2.30 o
  -3   4   1        7.65        7.30        1.10 o
  -2   4   1        9.60       10.77        1.40 o
  -1   4   1       12.30       13.53        1.40 o
   0   4   1       10.60        9.23        1.20 o
   1   4   1        7.10        8.00        1.10 o
   2   4   1       74.30       76.88        4.57 o
   3   4   1        5.95        5.10        1.26 o
   4   4   1       13.90       12.71        3.01 o
  -3   5   1        9.45       10.36        2.16 o
  -2   5   1       48.35       56.05        6.55 o
  -1   5   1       19.00       21.48        2.30 o
   0   5   1      123.40      110.68        7.20 o
   1   5   1       68.80       66.34        6.06 o
   2   5   1       24.10       25.05        3.58 o
   3   5   1        1.50        3.09        1.19 o
  -1   6   1        4.30        1.11        2.30 o
   0   6   1        5.50        6.43        2.70 o
   1   6   1        6.80        5.77        2.40 o
  -6   0   2       -3.60        1.67        3.90 o
  -5   0   2       91.00       89.03        5.10 o
  -4   0   2       82.60       81.28        3.30 o
  -3   0   2        3.40        2.67        0.60 o
  -2   0   2     1338.90     1355.99       40.10 o
   2   0   2      275.60      302.26        9.50 o
   3   0   2       69.40       77.66        2.20 o
   4   0   2       13.80       14.43        1.10 o
   5   0   2        8.20        9.82        1.10 o
   6   0   2        0.00        1.85        0.01 o
  -6   1   2       35.10       34.43        7.00 o
  -5   1   2       24.30       22.36        2.05 o
  -4   1   2       77.65       81.88        3.32 o
  -3   1   2        7.15       10.17        0.98 o
  -2   1   2      103.80       96.59        3.40 o
  -1   1   2      155.30      169.79        6.51 o
   1   1   2      138.10      137.09        5.10 o
   2   1   2      351.55      352.96       18.09 o
   3   1   2      221.05      216.57        8.95 o
   4   1   2        8.60        7.84        1.00 o
   5   1   2       55.75       55.79        3.51 o
   6   1   2        2.00        0.96        3.10 o
  -5   2   2       15.80       18.34        2.41 o
  -4   2   2      130.00      120.89        8.59 o
  -3   2   2        0.40        0.58        0.89 o
  -2   2   2      869.90      797.54       33.63 o
  -1   2   2      484.60      485.02       31.30 o
   0   2   2       69.10       74.13        4.69 o
   1   2   2      323.55      276.22       11.61 o
   2   2   2      299.10      281.70       10.71 o
   3   2   2       50.70       57.49        2.00 o
   4   2   2       35.50       43.09        3.20 o
   5   2   2        6.90        9.75        2.15 o
  -5   3   2       15.15       18.53        3.11 o
  -4   3   2       40.90       37.12        3.89 o
  -3   3   2       14.30       14.98        1.43 o
  -2   3   2       95.60       94.36        5.59 o
  -1   3   2      395.50      392.39       12.50 o
   0   3   2       28.10       24.39        2.00 o
   1   3   2       81.70       83.95        5.01 o
   2   3   2       91.00       83.52        4.76 o
   3   3   2       85.05       84.62        4.26 o
   4   3   2       32.00       30.36        4.20 o
   5   3   2        5.45        8.21        3.41 o
  -4   4   2        3.20        4.58        2.67 o
  -3   4   2        0.45        0.05        1.52 o
  -2   4   2       13.65       13.27        2.50 o
  -1   4   2       10.70       10.62        1.10 o
   0   4   2      161.10      154.69        9.74 o
   1   4   2        8.85        9.93        1.73 o
   2   4   2       24.35       28.60        2.32 o
   3   4   2       11.15        8.82        1.40 o
   4   4   2       11.65       12.55        3.22 o
  -3   5   2        1.50        1.95        2.31 o
  -2   5   2       20.40       23.58        2.00 o
  -1   5   2       42.55       46.44        4.65 o
   0   5   2       -0.65        1.17        2.21 o
   1   5   2       18.60       22.41        2.73 o
   2   5   2       33.30       35.60        4.56 o
   3   5   2       11.95       17.05        2.01 o
  -1   6   2        2.70        0.55        1.90 o
   0   6   2       10.90       14.21        2.50 o
   1   6   2        0.30        0.01        2.30 o
  -6   0   3      157.10      145.28       15.70 o
  -5   0   3        0.00        0.06        0.01 o
  -4   0   3      188.30      193.08        7.60 o
  -3   0   3      175.50      185.25        6.30 o
  -2   0   3      124.20      125.54        3.60 o
  -1   0   3       29.70       23.07        1.20 o
   1   0   3      521.00      553.58       20.00 o
   2   0   3       23.20       24.99        1.30 o
   3   0   3        9.20        9.59        0.70 o
   4   0   3       26.60       27.88        1.10 o
   5   0   3        1.20        1.83        1.00 o
   6   0   3        5.60        0.84        3.80 o
  -6   1   3       12.70        8.73        4.70 o
  -5   1   3       22.20       19.57        3.52 o
  -4   1   3       18.55       20.38        1.81 o
  -3   1   3       31.10       31.83        1.68 o
  -2   1   3       16.60       16.93        0.70 o
  -1   1   3      185.90      196.61        6.50 o
   0   1   3       82.65       98.17        3.00 o
   1   1   3     1275.85     1334.49       43.30 o
   2   1   3        8.25        7.67        0.96 o
   3   1   3      189.05      185.92        8.76 o
   4   1   3       35.40       31.70        1.50 o
   5   1   3        0.70        1.16        1.64 o
   6   1   3       -0.20        0.41        2.77 o
  -5   2   3       31.75       29.13        3.30 o
  -4   2   3      173.15      177.25       10.44 o
  -3   2   3       50.15       46.32        2.98 o
  -2   2   3      287.70      246.07       13.60 o
  -1   2   3       55.75       45.37        2.87 o
   0   2   3      373.10      379.05       16.65 o
   1   2   3      118.85      111.21        4.67 o
   2   2   3       55.30       60.20        2.66 o
   3   2   3       60.80       62.03        3.34 o
   4   2   3       19.10       19.57        2.80 o
   5   2   3       10.35        9.23        2.35 o
  -5   3   3       13.60       19.31        3.48 o
  -4   3   3       25.40       23.06        2.53 o
  -3   3   3       48.20       44.83        2.92 o
  -2   3   3       10.65        9.01        1.37 o
  -1   3   3       48.30       46.54        4.19 o
   0   3   3      205.00      179.40        9.50 o
   1   3   3      320.80      292.26       13.59 o
   2   3   3       55.70       52.26        3.51 o
   3   3   3      153.30      140.69        8.14 o
   4   3   3       78.80       80.53        7.50 o
   5   3   3       20.70       21.77        4.55 o
  -4   4   3       -1.05        0.03        3.31 o
  -3   4   3        1.95        2.30        1.14 o
  -2   4   3        6.70        7.44        1.55 o
  -1   4   3        3.60        2.08        1.41 o
   0   4   3      495.80      437.96       28.46 o
   1   4   3      171.65      163.41        9.96 o
   2   4   3       43.95       53.22        3.18 o
   3   4   3        4.90        5.74        1.10 o
   4   4   3       33.70       31.10        5.20 o
  -3   5   3        0.60        0.74        2.17 o
  -2   5   3        0.40        3.36        1.77 o
  -1   5   3      123.35      123.34       12.23 o
   0   5   3        3.45        1.08        1.76 o
   1   5   3       17.30       19.53        2.73 o
   2   5   3       43.55       44.07        5.00 o
   3   5   3       10.75       13.83        2.56 o
  -1   6   3       -0.70        0.86        2.84 o
   0   6   3        5.00        8.36        2.20 o
   1   6   3        7.10        6.87        2.40 o
  -6   0   4        0.20        4.65        3.04 o
  -5   0   4       37.50       42.90        2.70 o
  -4   0   4       48.10       54.68        2.70 o
  -3   0   4       72.80       72.90        4.40 o
  -2   0   4       10.70        7.90        0.60 o
  -1   0   4       37.00       50.70        1.80 o
   1   0   4       96.50       94.07        3.70 o
   2   0   4       11.60       12.04        0.80 o
   3   0   4      104.30      105.72        3.90 o
   4   0   4        9.60        8.37        0.80 o
   5   0   4       92.80       96.84        4.80 o
   6   0   4        0.10        1.86        2.09 o
  -6   1   4       -5.70        1.32        4.60 o
  -5   1   4        4.20        3.60        2.12 o
  -4   1   4        5.50        6.97        1.25 o
  -3   1   4       47.90       46.67        1.80 o
  -2   1   4      671.70      705.11       15.70 o
  -1   1   4       42.45       45.80        1.87 o
   0   1   4      274.00      315.83        8.35 o
   1   1   4      136.30      159.04        5.92 o
   2   1   4       95.20      108.93        3.70 o
   3   1   4       61.50       59.26        3.11 o
   4   1   4       20.85       22.29        2.06 o
   5   1   4       92.95       85.20        6.00 o
   6   1   4       -1.10        1.57        4.20 o
  -5   2   4       36.45       39.79        3.75 o
  -4   2   4       58.30       55.86        4.31 o
  -3   2   4       17.00       16.25        1.60 o
  -2   2   4       77.25       70.30        4.40 o
  -1   2   4      206.20      214.44        7.64 o
   0   2   4      154.10      148.16        8.38 o
   1   2   4      141.55      125.55        6.16 o
   2   2   4       39.15       36.55        2.85 o
   3   2   4      286.60      261.98       13.57 o
   4   2   4       71.70       71.36        3.50 o
   5   2   4       11.70       12.41        2.80 o
  -5   3   4       43.20       43.67        5.47 o
  -4   3   4        1.05        1.78        1.52 o
  -3   3   4      126.20      125.11        6.65 o
  -2   3   4      214.70      199.05       11.53 o
  -1   3   4       27.70       25.77        2.30 o
   0   3   4        5.55        9.65        1.16 o
   1   3   4        8.55        7.55        1.66 o
   2   3   4      140.75      132.70        5.87 o
   3   3   4      147.25      139.60        6.71 o
   4   3   4       19.40       18.31        1.20 o
   5   3   4        5.60       11.97        3.10 o
  -4   4   4        7.80        8.37        2.75 o
  -3   4   4       23.00       23.80        2.49 o
  -2   4   4       57.85       66.92        4.90 o
  -1   4   4      471.45      428.53       29.02 o
   0   4   4      153.15      147.82        9.35 o
   1   4   4      100.00      106.96        7.50 o
   2   4   4       15.75       18.02        2.65 o
   3   4   4        1.55        1.05        1.36 o
   4   4   4        6.80        6.46        2.70 o
  -3   5   4        1.50        3.36        1.20 o
  -2   5   4       82.80       74.43        5.10 o
  -1   5   4        8.55        6.40        2.51 o
   0   5   4       46.70       46.48        4.26 o
   1   5   4       41.95       39.08        3.81 o
   2   5   4        2.95        2.57        2.29 o
   3   5   4        4.80        3.85        2.04 o
  -1   6   4        2.80        1.27        2.00 o
   0   6   4        2.40        2.17        2.50 o
   1   6   4       73.70       59.03        6.30 o
  -6   0   5       32.90       31.72        7.00 o
  -5   0   5       15.30       13.33        1.30 o
  -4   0   5       16.60       17.66        1.30 o
  -3   0   5        0.30        0.30        0.55 o
  -2   0   5        1.30        0.95        0.40 o
  -1   0   5       78.80       84.85        3.40 o
   0   0   5      152.50      155.40        8.50 o
   1   0   5      586.10      591.11       20.90 o
   2   0   5      109.40       93.78        4.60 o
   3   0   5       58.20       61.07        2.60 o
   4   0   5      118.90      123.43        4.80 o
   5   0   5        2.50        3.55        1.10 o
   6   0   5        8.50        5.27        2.90 o
  -6   1   5        8.10        5.13        5.70 o
  -5   1   5        4.80        6.10        2.00 o
  -4   1   5       42.80       48.25        2.84 o
  -3   1   5       98.10       94.07        2.40 o
  -2   1   5       84.45       86.23        3.64 o
  -1   1   5     2071.30     2133.73       61.27 o
   0   1   5       74.10       82.03        2.59 o
   1   1   5     1247.95     1278.64       50.47 o
   2   1   5      267.85      255.74       12.46 o
   3   1   5      191.85      191.15        8.22 o
   4   1   5       38.25       37.41        3.04 o
   5   1   5        8.05        9.88        1.88 o
  -5   2   5        3.70        5.38        2.06 o
  -4   2   5       33.70       32.97        2.47 o
  -3   2   5       49.40       48.92        2.60 o
  -2   2   5      320.30      329.45       13.13 o
  -1   2   5       85.00       78.86        4.08 o
   0   2   5       24.20       21.22        1.36 o
   1   2   5       16.70       20.32        1.16 o
   2   2   5      111.80      111.19        6.45 o
   3   2   5      431.65      392.97       26.54 o
   4   2   5       11.70       14.56        1.63 o
   5   2   5        1.60        1.48        2.40 o
  -5   3   5        1.20        3.11        2.43 o
  -4   3   5       22.85       19.69        3.13 o
  -3   3   5      207.85      202.81       11.58 o
  -2   3   5      104.00      109.22        5.81 o
  -1   3   5       48.45       48.51        2.80 o
   0   3   5       57.75       52.58        3.13 o
   1   3   5       83.95       74.05        4.89 o
   2   3   5       81.10       80.45        4.68 o
   3   3   5       89.40       83.74        6.90 o
   4   3   5       16.60       17.55        1.80 o
   5   3   5       23.00       27.96        5.50 o
  -4   4   5       30.50       28.89        5.06 o
  -3   4   5       18.15       19.11        2.12 o
  -2   4   5        8.95       10.74        1.96 o
  -1   4   5       23.75       24.18        2.51 o
   0   4   5       18.75       16.67        2.97 o
   1   4   5       20.25       22.76        2.77 o
   2   4   5       10.25       12.72        2.20 o
   3   4   5       30.40       31.64        4.00 o
   4   4   5       -1.00        1.81        4.40 o
  -3   5   5        0.20        1.21        1.16 o
  -2   5   5       14.60       15.99        1.90 o
  -1   5   5       25.60       25.30        3.26 o
   0   5   5       26.15       28.21        3.55 o
   1   5   5       11.40       11.41        2.22 o
   2   5   5        2.30        5.57        3.28 o
   3   5   5        9.80       11.64        2.10 o
  -1   6   5       42.80       44.56        4.80 o
   0   6   5       10.40       11.25        2.20 o
   1   6   5       10.80        8.82        2.80 o
  -6   0   6        6.50        0.06        5.40 o
  -5   0   6        5.60        6.16        0.70 o
  -4   0   6        2.10        2.73        0.70 o
  -3   0   6        0.20        0.31        0.45 o
  -2   0   6      158.70      142.24        5.30 o
  -1   0   6       22.50       29.10        1.40 o
   0   0   6       75.40       83.07        4.00 o
   1   0   6      939.00      968.64       31.90 o
   2   0   6      268.40      254.74        9.20 o
   3   0   6       22.20       20.95        1.30 o
   4   0   6       77.70       80.79        3.10 o
   5   0   6      221.90      199.55        8.10 o
  -6   1   6        8.70        3.75        4.80 o
  -5   1   6       57.30       59.67        5.65 o
  -4   1   6      106.25      107.54        6.48 o
  -3   1   6       61.80       63.02        1.70 o
  -2   1   6      101.35       98.94        4.30 o
  -1   1   6      250.80      256.89        7.95 o
   0   1   6      110.75      128.14        4.13 o
   1   1   6      415.25      414.32       18.21 o
   2   1   6      290.60      280.53       14.33 o
   3   1   6      231.40      204.48       11.65 o
   4   1   6       83.50       82.17        4.87 o
   5   1   6        3.05        5.18        1.30 o
  -5   2   6        6.95        7.17        2.39 o
  -4   2   6       37.50       37.31        3.00 o
  -3   2   6      512.10      487.57       13.60 o
  -2   2   6       55.10       60.29        2.66 o
  -1   2   6       23.45       27.09        1.32 o
   0   2   6       25.95       23.06        1.40 o
   1   2   6       80.60       91.49        3.03 o
   2   2   6      129.05      118.88        6.01 o
   3   2   6      189.35      175.83       12.43 o
   4   2   6       23.90       22.27        2.67 o
   5   2   6       28.30       27.48        3.60 o
  -5   3   6        4.25        5.13        2.38 o
  -4   3   6       18.55       18.10        3.23 o
  -3   3   6      109.35      105.27        6.73 o
  -2   3   6      109.70      113.74        6.03 o
  -1   3   6       27.05       27.50        2.26 o
   0   3   6       21.60       19.91        1.61 o
   1   3   6      208.85      194.56        8.96 o
   2   3   6       15.65       12.18        2.00 o
   3   3   6       60.20       56.17        4.59 o
   4   3   6       -0.30        0.74        0.99 o
   5   3   6       -0.20        2.08        2.15 o
  -4   4   6       21.15       19.68        3.91 o
  -3   4   6       47.35       47.57        4.23 o
  -2   4   6       21.50       23.19        2.67 o
  -1   4   6      105.95      107.88        7.97 o
   0   4   6       34.85       37.61        3.87 o
   1   4   6       39.90       41.16        3.26 o
   2   4   6       28.15       29.28        3.06 o
   3   4   6       43.10       36.40        4.83 o
   4   4   6        1.00        2.80        5.80 o
  -3   5   6        1.90        1.34        2.50 o
  -2   5   6        7.20        7.55        1.50 o
  -1   5   6       17.65       20.06        3.20 o
   0   5   6       22.30       21.51        3.47 o
   1   5   6       53.65       51.26        7.33 o
   2   5   6        2.70        1.73        3.19 o
   3   5   6        7.50        8.70        2.40 o
  -1   6   6        3.20        4.05        2.50 o
   0   6   6        4.30        5.58        2.30 o
  -6   0   7        1.00        0.88        6.40 o
  -5   0   7        2.80        2.96        0.60 o
  -4   0   7       10.00       16.78        2.90 o
  -3   0   7      207.70      218.78        6.40 o
  -2   0   7       52.90       59.77        2.20 o
  -1   0   7     3559.20     3505.46      124.90 o
   0   0   7      105.80      101.29        5.20 o
   1   0   7     2664.00     2636.59       85.60 o
   2   0   7       94.00       90.27        3.50 o
   3   0   7       10.10       13.33        1.10 o
   4   0   7      133.50      134.21        6.80 o
   5   0   7        2.20        1.39        0.60 o
  -5   1   7       69.40       62.66        7.50 o
  -4   1   7       59.20       57.71        2.00 o
  -3   1   7      156.60      159.28        7.05 o
  -2   1   7      691.85      680.13       24.64 o
  -1   1   7      655.90      657.08       21.92 o
   0   1   7       -0.45        0.84        1.09 o
   1   1   7      255.15      247.13       11.11 o
   2   1   7      373.25      356.10       14.93 o
   3   1   7      193.15      191.40        8.23 o
   4   1   7       61.05       55.78        4.11 o
   5   1   7        3.95        4.22        1.60 o
  -5   2   7        8.65        7.90        2.66 o
  -4   2   7       41.80       43.15        2.40 o
  -3   2   7      147.40      139.86        4.60 o
  -2   2   7        7.15        8.94        0.91 o
  -1   2   7      133.40      136.01        4.74 o
   0   2   7       34.70       33.76        1.67 o
   1   2   7      233.95      229.09        7.41 o
   2   2   7       66.75       70.43        3.70 o
   3   2   7      187.85      181.55       12.47 o
   4   2   7       12.00       14.63        2.50 o
   5   2   7        0.00        0.37        0.01 o
  -5   3   7        4.50        4.96        2.83 o
  -4   3   7       -2.85        0.53        2.19 o
  -3   3   7       81.55       80.58        4.67 o
  -2   3   7       46.70       43.41        2.93 o
  -1   3   7       52.25       48.09        2.96 o
   0   3   7        0.30        0.17        1.24 o
   1   3   7       66.25       69.21        3.57 o
   2   3   7       36.35       31.94        2.56 o
   3   3   7       30.00       31.32        3.00 o
   4   3   7        0.90        2.64        2.58 o
   5   3   7       26.00       26.78        6.90 o
  -4   4   7        9.50        8.81        3.30 o
  -3   4   7       42.85       45.11        3.51 o
  -2   4   7        1.75        1.65        2.89 o
  -1   4   7        4.05        3.77        1.66 o
   0   4   7        0.70        1.74        1.23 o
   1   4   7       12.30       10.58        2.28 o
   2   4   7       20.00       18.26        3.07 o
   3   4   7        5.90        8.80        3.20 o
   4   4   7        3.40        3.48        2.70 o
  -3   5   7       -2.10        1.14        2.60 o
  -2   5   7        3.70        3.48        1.40 o
  -1   5   7        5.00        7.56        2.80 o
   0   5   7        5.55        2.93        2.75 o
   1   5   7        7.00        7.14        2.82 o
   2   5   7       15.35       13.45        3.46 o
   3   5   7        7.60       13.31        4.30 o
  -5   0   8       28.80       29.49        1.70 o
  -4   0   8      120.90      118.81        6.30 o
  -3   0   8       35.20       38.96        1.80 o
  -2   0   8      589.40      568.03       17.00 o
  -1   0   8       19.70       23.13        1.40 o
   0   0   8      172.20      159.87        9.30 o
   1   0   8      127.20      136.85        4.70 o
   2   0   8        4.30        6.77        0.80 o
   3   0   8      155.60      145.49        6.30 o
   4   0   8        0.40        0.33        1.01 o
   5   0   8        9.60        9.62        1.20 o
  -5   1   8       84.10       82.11        7.87 o
  -4   1   8       38.70       39.50        1.70 o
  -3   1   8      352.10      333.57       14.93 o
  -2   1   8      111.65      108.58        5.63 o
  -1   1   8       28.95       27.27        1.41 o
   0   1   8        8.20        7.65        1.30 o
   1   1   8       44.10       47.37        2.31 o
   2   1   8      116.70      106.30        6.79 o
   3   1   8       19.65       19.60        1.68 o
   4   1   8       26.35       27.20        2.21 o
   5   1   8       13.35       17.91        2.44 o
  -5   2   8       12.05       10.96        3.64 o
  -4   2   8        9.30       10.51        1.00 o
  -3   2   8       12.20       16.17        0.90 o
  -2   2   8        9.35       11.82        0.95 o
  -1   2   8      153.45      169.07        5.15 o
   0   2   8      137.65      140.68        4.65 o
   1   2   8       50.45       45.52        3.89 o
   2   2   8      136.90      142.55        8.01 o
   3   2   8      364.90      318.89       17.92 o
   4   2   8       15.75       16.11        2.38 o
   5   2   8        4.30        4.93        2.84 o
  -5   3   8       10.10       15.92        3.14 o
  -4   3   8        2.50        2.83        1.66 o
  -3   3   8       51.20       46.46        3.10 o
  -2   3   8        9.55        9.82        1.16 o
  -1   3   8      202.55      196.97       11.55 o
   0   3   8       12.40       14.48        1.58 o
   1   3   8      105.85      109.28        5.28 o
   2   3   8       47.65       52.08        4.87 o
   3   3   8       32.10       36.52        3.12 o
   4   3   8      104.80       89.18       15.63 o
  -4   4   8       13.70       14.25        4.41 o
  -3   4   8       17.70       19.04        2.51 o
  -2   4   8        0.30        2.18        1.42 o
  -1   4   8       35.90       37.12        3.13 o
   0   4   8       20.95       19.47        2.59 o
   1   4   8        5.10        6.78        1.46 o
   2   4   8        2.95        5.66        1.80 o
   3   4   8        5.10        6.15        1.70 o
   4   4   8       15.30       14.04        3.70 o
  -3   5   8        9.40        4.21        4.55 o
  -2   5   8        2.00        3.32        1.60 o
  -1   5   8       56.90       50.38        5.00 o
   0   5   8       40.85       41.73        5.90 o
   1   5   8       47.45       46.48        7.09 o
   2   5   8        6.05        6.09        2.85 o
  -5   0   9       23.20       24.21        1.70 o
  -4   0   9       17.80       19.15        1.40 o
  -3   0   9      103.40      105.23        3.80 o
  -2   0   9        4.00        6.51        0.70 o
  -1   0   9      597.50      596.53       24.10 o
   0   0   9       14.90       16.04        1.80 o
   1   0   9      155.50      160.18        6.00 o
   2   0   9      226.10      217.49        9.00 o
   3   0   9      108.40       91.44        6.00 o
   4   0   9       27.40       28.43        2.40 o
   5   0   9        0.30        0.24        0.88 o
  -5   1   9        4.40        6.02        3.24 o
  -4   1   9       40.00       40.00        1.90 o
  -3   1   9      363.65      340.69       17.40 o
  -2   1   9       44.85       45.31        2.30 o
  -1   1   9        3.20        4.64        0.75 o
   0   1   9       10.85       10.95        1.33 o
   1   1   9      118.20      107.77        4.75 o
   2   1   9       51.00       55.29        3.10 o
   3   1   9        2.55        2.65        0.83 o
   4   1   9       46.05       47.35        3.89 o
   5   1   9        2.25        2.21        2.28 o
  -5   2   9       29.85       23.43        4.70 o
  -4   2   9       29.60       29.99        1.60 o
  -3   2   9      305.80      287.32       11.80 o
  -2   2   9      233.70      217.43        7.99 o
  -1   2   9      110.55      114.02        4.03 o
   0   2   9       20.60       18.02        1.32 o
   1   2   9       75.15       71.93        4.14 o
   2   2   9      164.25      158.14        7.85 o
   3   2   9       98.70       91.71        6.64 o
   4   2   9        7.00        8.64        2.12 o
   5   2   9       15.75       14.38        4.55 o
  -5   3   9        6.05       12.27        3.26 o
  -4   3   9       17.50       19.18        2.60 o
  -3   3   9        5.80        9.39        1.30 o
  -2   3   9      101.95      110.00        5.37 o
  -1   3   9       60.30       62.13        3.31 o
   0   3   9       43.30       39.18        3.20 o
   1   3   9       88.95       80.10        5.18 o
   2   3   9       87.90       96.53        7.36 o
   3   3   9       14.45       17.18        2.28 o
   4   3   9       22.10       20.90        2.70 o
  -4   4   9        3.60        5.01        3.68 o
  -3   4   9        0.50        0.69        2.83 o
  -2   4   9        2.05        1.88        1.41 o
  -1   4   9       47.40       45.09        3.89 o
   0   4   9        0.75        0.02        1.00 o
   1   4   9       65.70       64.49        4.90 o
   2   4   9        4.00        5.68        1.82 o
   3   4   9        5.40        7.08        1.80 o
  -2   5   9        6.10        7.49        3.14 o
  -1   5   9       30.55       33.84        4.00 o
   0   5   9       66.85       62.33        7.35 o
   1   5   9       24.60       29.85        3.50 o
   2   5   9        6.75        9.65        3.62 o
  -5   0  10       42.30       43.75        4.80 o
  -4   0  10       38.30       40.70        3.20 o
  -3   0  10       78.20       81.02        3.50 o
  -2   0  10       86.80       85.39        3.80 o
  -1   0  10       27.30       28.98        1.80 o
   0   0  10      256.50      230.94       12.30 o
   1   0  10      108.90      116.07        7.20 o
   2   0  10      167.40      146.59        7.60 o
   3   0  10        1.30        0.88        0.70 o
   4   0  10        2.70        4.05        1.00 o
   5   0  10       -1.30        0.08        1.10 o
  -5   1  10        9.45        7.73        2.21 o
  -4   1  10        9.85       10.71        1.68 o
  -3   1  10       46.70       47.87        3.10 o
  -2   1  10        7.20        7.56        1.20 o
  -1   1  10       68.80       76.32        4.24 o
   0   1  10       41.00       42.25        3.00 o
   1   1  10       22.95       22.22        1.87 o
   2   1  10      197.75      178.85       12.64 o
   3   1  10       16.60       16.37        1.90 o
   4   1  10       -0.80        0.34        1.01 o
   5   1  10       -0.20        0.14        2.69 o
  -5   2  10        9.65       10.24        3.46 o
  -4   2  10       75.50       74.54        3.00 o
  -3   2  10       85.70       82.98        4.00 o
  -2   2  10       14.10       15.61        1.10 o
  -1   2  10       32.45       27.67        1.81 o
   0   2  10       98.80      102.06        4.01 o
   1   2  10       72.35       74.29        3.98 o
   2   2  10       70.30       60.21        5.06 o
   3   2  10        4.80        4.31        1.77 o
   4   2  10       46.45       46.21        6.07 o
   5   2  10        2.80        3.97        2.70 o
  -4   3  10       33.50       29.65        4.00 o
  -3   3  10        0.00        1.01        0.01 o
  -2   3  10       31.70       35.18        2.38 o
  -1   3  10      151.45      156.59        7.19 o
   0   3  10        5.65        4.71        1.00 o
   1   3  10       41.50       39.44        2.95 o
   2   3  10      136.55      123.13        9.93 o
   3   3  10        5.90        7.59        1.96 o
   4   3  10       15.80       21.76        2.80 o
  -4   4  10        3.10        5.30        3.59 o
  -3   4  10       41.45       41.27        5.00 o
  -2   4  10       83.40       78.37        6.60 o
  -1   4  10        9.35       10.48        1.99 o
   0   4  10       42.45       42.77        3.67 o
   1   4  10      155.70      145.32        9.96 o
   2   4  10        5.00        8.18        3.30 o
   3   4  10        4.40        6.36        1.80 o
  -2   5  10       20.95       17.60        4.44 o
  -1   5  10        3.10        2.63        2.31 o
   0   5  10       69.55       61.05        7.75 o
   1   5  10       39.70       34.82        4.70 o
   2   5  10       37.05       42.94        7.32 o
  -4   0  11       52.60       51.81        3.80 o
  -3   0  11       81.00       90.75        3.50 o
  -2   0  11        2.30        3.26        0.80 o
  -1   0  11       71.20       77.69        3.40 o
   0   0  11      182.80      179.43        8.00 o
   1   0  11       56.10       55.10        4.20 o
   2   0  11        8.80       10.68        1.20 o
   3   0  11       17.50       16.53        1.50 o
   4   0  11        0.90        1.46        3.42 o
   5   0  11       -2.80        0.21        1.80 o
  -5   1  11       15.40       11.36        2.30 o
  -4   1  11        5.25        7.84        1.26 o
  -3   1  11        5.40        6.33        1.08 o
  -2   1  11       39.90       41.12        2.57 o
  -1   1  11       20.80       21.57        1.70 o
   0   1  11       63.60       69.49        4.27 o
   1   1  11        6.00        6.31        1.39 o
   2   1  11       65.60       61.11        4.50 o
   3   1  11        1.15        1.79        2.00 o
   4   1  11       56.05       55.73        6.82 o
   5   1  11       16.70       22.86        4.60 o
  -5   2  11        8.80       10.01        3.57 o
  -4   2  11       31.10       30.59        2.10 o
  -3   2  11       52.75       57.02        4.47 o
  -2   2  11        2.35        5.27        1.18 o
  -1   2  11       25.70       24.09        1.86 o
   0   2  11       75.00       71.97        4.54 o
   1   2  11       84.30       96.78        5.60 o
   2   2  11       21.80       23.12        2.09 o
   3   2  11        6.50        7.34        1.95 o
   4   2  11        9.70        8.83        2.89 o
  -4   3  11       17.30       25.86        3.60 o
  -3   3  11        8.20        8.49        1.10 o
  -2   3  11      145.65      147.67       10.66 o
  -1   3  11       22.40       26.35        1.67 o
   0   3  11        0.60        1.07        1.32 o
   1   3  11       77.75       82.44        5.69 o
   2   3  11      105.05      105.47        7.53 o
   3   3  11        1.30        3.06        3.11 o
   4   3  11       47.20       49.82        7.50 o
  -3   4  11       11.65       11.95        2.98 o
  -2   4  11       15.75       16.76        2.46 o
  -1   4  11      133.55      130.61        9.58 o
   0   4  11      162.10      149.49       11.10 o
   1   4  11       18.05       20.70        3.01 o
   2   4  11        1.40        0.79        2.20 o
   3   4  11        5.30        2.61        2.20 o
  -2   5  11        3.50        4.34        3.54 o
  -1   5  11       12.30       12.85        3.70 o
   0   5  11       41.55       39.71        5.71 o
   1   5  11        7.30        7.97        4.40 o
   2   5  11       14.50       20.37        5.50 o
  -5   0  12       19.80       23.09        4.50 o
  -4   0  12       26.70       25.35        2.00 o
  -3   0  12        0.80        0.21        1.97 o
  -2   0  12      208.30      193.24        8.20 o
  -1   0  12        6.20        8.12        1.10 o
   0   0  12       38.90       36.03        2.20 o
   1   0  12       40.50       42.53        3.70 o
   2   0  12        0.50        0.89        2.12 o
   3   0  12        0.70        0.39        3.18 o
   4   0  12        0.50        1.48        1.98 o
   5   0  12       61.10       74.72        9.00 o
  -5   1  12        1.40        0.32        4.60 o
  -4   1  12        3.10        4.05        1.26 o
  -3   1  12        5.05        8.09        1.18 o
  -2   1  12       77.50       65.36        4.07 o
  -1   1  12       26.40       28.61        2.12 o
   0   1  12      596.60      560.35       33.41 o
   1   1  12       88.00       91.29        5.73 o
   2   1  12       30.90       35.00        2.89 o
   3   1  12       -0.05        0.90        1.09 o
   4   1  12       46.95       40.85        7.83 o
  -5   2  12       25.00       19.92        6.60 o
  -4   2  12        6.10        6.92        1.20 o
  -3   2  12       18.35       16.69        2.75 o
  -2   2  12       43.65       41.69        3.51 o
  -1   2  12      136.20      139.95        6.21 o
   0   2  12      225.95      227.60       14.60 o
   1   2  12       59.10       58.01        3.52 o
   2   2  12      105.15      106.11        6.31 o
   3   2  12        8.95        8.36        1.65 o
   4   2  12       35.80       37.19        3.10 o
  -4   3  12       50.50       50.84        8.10 o
  -3   3  12        5.80        7.09        1.20 o
  -2   3  12       63.85       62.30        4.93 o
  -1   3  12       28.70       36.06        2.22 o
   0   3  12        0.20        0.30        1.05 o
   1   3  12       67.10       62.86        4.73 o
   2   3  12       23.75       23.84        2.72 o
   3   3  12       -1.20        0.07        1.70 o
   4   3  12       10.90        8.52        4.10 o
  -3   4  12        2.95        0.21        2.71 o
  -2   4  12       21.15       26.92        3.24 o
  -1   4  12        0.80        0.36        2.48 o
   0   4  12        2.00        3.26        3.17 o
   1   4  12        9.20       12.56        2.81 o
   2   4  12       30.50       31.90        5.20 o
   3   4  12        4.60       10.26        2.40 o
  -1   5  12        3.75        0.71        2.83 o
   0   5  12       -1.70        0.09        2.50 o
   1   5  12        7.90        8.72        3.80 o
  -5   0  13        4.90        3.07        1.60 o
  -4   0  13        8.30        9.18        1.60 o
  -3   0  13       14.10       13.19        1.50 o
  -2   0  13        1.40        0.14        0.80 o
  -1   0  13      113.10      124.54        5.30 o
   0   0  13      158.20      158.06        8.10 o
   1   0  13      162.60      162.48       13.10 o
   2   0  13        3.10        8.40        2.20 o
   3   0  13       10.70       11.46        2.10 o
   4   0  13        2.20        1.55        2.70 o
  -4   1  13        1.60        1.56        1.57 o
  -3   1  13        0.40        0.47        1.60 o
  -2   1  13       15.80       15.47        1.75 o
  -1   1  13       52.35       55.42        2.93 o
   0   1  13      282.55      272.51       20.08 o
   1   1  13       98.50      100.37        8.61 o
   2   1  13      176.00      162.13        9.69 o
   3   1  13        1.80        2.13        1.55 o
   4   1  13       33.75       35.77        7.78 o
  -4   2  13       52.90       46.00        4.70 o
  -3   2  13       11.15       10.06        1.81 o
  -2   2  13       81.40       92.27        5.47 o
  -1   2  13       27.70       26.63        2.75 o
   0   2  13        1.30        0.91        1.16 o
   1   2  13       23.45       26.68        2.62 o
   2   2  13       47.75       45.60        4.72 o
   3   2  13       14.25       13.10        2.56 o
   4   2  13       22.80       23.49        2.70 o
  -4   3  13       45.00       39.22        7.40 o
  -3   3  13        2.50        2.67        1.70 o
  -2   3  13       28.15       28.22        2.55 o
  -1   3  13       14.05       14.07        1.85 o
   0   3  13        6.50        5.13        2.28 o
   1   3  13        0.95        2.45        2.19 o
   2   3  13       50.90       48.04        4.88 o
   3   3  13        1.20        0.44        1.10 o
  -3   4  13        8.00        8.74        5.20 o
  -2   4  13       35.60       41.66        4.88 o
  -1   4  13        9.80        8.74        2.66 o
   0   4  13       34.20       35.08        3.89 o
   1   4  13       16.00       19.99        3.20 o
   2   4  13       28.30       30.06        4.20 o
  -1   5  13        2.10        1.53        3.30 o
   0   5  13        2.50        2.62        2.90 o
  -5   0  14        7.60        7.56        2.80 o
  -4   0  14      154.10      125.63        7.80 o
  -3   0  14        6.20        7.76        1.20 o
  -2   0  14       65.30       85.15        3.40 o
  -1   0  14       32.90       37.49        2.00 o
   0   0  14      662.90      595.92       36.40 o
   1   0  14       30.00       32.99        3.50 o
   2   0  14       -0.20        3.15        1.70 o
   3   0  14        4.80        7.71        2.10 o
   4   0  14        2.40        2.16        2.20 o
  -4   1  14       23.25       26.73        2.77 o
  -3   1  14       12.90       10.28        1.61 o
  -2   1  14      160.45      153.99        9.17 o
  -1   1  14      179.70      180.99        8.57 o
   0   1  14      166.65      156.65       11.29 o
   1   1  14      157.20      154.31       12.90 o
   2   1  14       94.25      100.86        5.92 o
   3   1  14       14.15       15.79        2.40 o
   4   1  14       22.90       23.93        2.80 o
  -4   2  14       23.90       25.26        3.40 o
  -3   2  14        3.50        3.82        2.12 o
  -2   2  14        0.50        0.72        1.80 o
  -1   2  14        1.10        2.25        0.89 o
   0   2  14       50.80       49.13        4.10 o
   1   2  14       31.30       32.82        2.82 o
   2   2  14        5.00        4.92        1.96 o
   3   2  14       10.90       14.08        1.60 o
   4   2  14       14.00       14.33        1.90 o
  -3   3  14        6.50        3.14        2.20 o
  -2   3  14       30.55       30.24        2.85 o
  -1   3  14       14.85       15.42        2.11 o
   0   3  14       58.95       56.70        6.17 o
   1   3  14        2.80        6.27        2.01 o
   2   3  14       11.60       14.04        1.70 o
   3   3  14        1.80        0.42        1.30 o
  -2   4  14        0.25        0.12        2.10 o
  -1   4  14       -0.55        0.00        2.36 o
   0   4  14       30.60       32.74        5.50 o
   1   4  14       11.90       11.87        3.50 o
   2   4  14       -1.40        5.65        2.40 o
  -4   0  15       42.20       35.65        3.40 o
  -3   0  15        3.70        2.52        1.10 o
  -2   0  15        0.30        0.07        0.88 o
  -1   0  15      141.30      145.77        6.20 o
   0   0  15       10.20       11.96        1.50 o
   1   0  15        0.60        2.07        2.17 o
   2   0  15       25.80       30.91        3.70 o
   3   0  15        3.20        0.04        2.20 o
   4   0  15       26.70       29.71        4.90 o
  -4   1  15       40.30       39.49        4.54 o
  -3   1  15        4.75        6.26        1.40 o
  -2   1  15       34.50       37.39        2.62 o
  -1   1  15        6.20        7.48        1.32 o
   0   1  15       15.00       16.09        2.44 o
   1   1  15      130.55      126.19       10.28 o
   2   1  15       19.95       22.00        2.53 o
   3   1  15        2.60        2.13        1.71 o
   4   1  15        7.50        6.55        1.80 o
  -4   2  15        2.10        6.10        2.30 o
  -3   2  15        1.75        2.35        1.87 o
  -2   2  15        4.10        3.11        1.69 o
  -1   2  15       17.35       17.49        2.47 o
   0   2  15      190.10      169.70       14.83 o
   1   2  15       51.40       49.99        5.06 o
   2   2  15       49.70       50.73        4.89 o
   3   2  15        0.60        1.11        2.01 o
  -3   3  15        2.20        1.62        1.60 o
  -2   3  15        6.30        5.98        2.25 o
  -1   3  15       26.65       27.33        3.26 o
   0   3  15       70.60       65.67        5.27 o
   1   3  15        7.30       11.55        2.56 o
   2   3  15       -0.10        0.21        0.70 o
   3   3  15        7.70        8.02        2.30 o
  -2   4  15       34.25       35.50        5.26 o
  -1   4  15       12.40       11.34        4.04 o
   0   4  15       16.20       20.66        3.80 o
   1   4  15       13.40       12.57        4.50 o
   2   4  15        3.70        2.92        3.50 o
  -4   0  16        1.20        3.15        1.70 o
  -3   0  16        0.90        0.75        2.28 o
  -2   0  16       24.20       21.72        2.20 o
  -1   0  16        0.40        1.02        1.14 o
   0   0  16        2.20        3.28        1.00 o
   1   0  16       35.90       39.98        3.00 o
   2   0  16       35.90       31.40        5.50 o
   3   0  16       53.10       64.98       12.20 o
   4   0  16       -1.10        1.43        2.20 o
  -4   1  16       86.35       85.77       12.68 o
  -3   1  16        1.65        0.95        1.75 o
  -2   1  16      129.45      129.70        8.63 o
  -1   1  16        4.70        6.39        1.25 o
   0   1  16        3.90        1.73        1.46 o
   1   1  16        2.80        5.53        1.43 o
   2   1  16        2.00        2.78        1.54 o
   3   1  16        2.30        1.63        1.40 o
  -4   2  16        6.50        7.39        3.30 o
  -3   2  16       10.55        8.39        3.17 o
  -2   2  16       31.05       32.88        3.70 o
  -1   2  16      112.90       95.22       11.08 o
   0   2  16        3.40        4.01        1.68 o
   1   2  16       35.10       37.13        4.31 o
   2   2  16       20.00       20.72        2.10 o
   3   2  16       31.20       32.25        3.80 o
  -3   3  16        0.60        0.26        4.49 o
  -2   3  16        7.55        8.96        2.41 o
  -1   3  16       59.60       63.02        7.26 o
   0   3  16      108.30       92.88       12.03 o
   1   3  16       19.40       18.10        2.30 o
   2   3  16        3.30        0.98        2.60 o
  -1   4  16        3.80        1.91        2.80 o
   0   4  16       27.30       22.96        6.30 o
   1   4  16        8.60       12.08        4.00 o
  -4   0  17        7.20        5.93        3.70 o
  -3   0  17       18.20       17.66        2.90 o
  -2   0  17        0.60        0.00        1.70 o
  -1   0  17       16.70       17.09        1.90 o
   0   0  17       18.90       16.99        2.50 o
   1   0  17       64.50       66.80        5.70 o
   2   0  17       20.60       13.72        3.90 o
  -4   1  17        9.25       12.30        3.26 o
  -3   1  17        8.15       10.14        2.40 o
  -2   1  17        7.50        9.95        1.61 o
  -1   1  17       17.55       21.55        2.07 o
   0   1  17       11.80       12.05        2.41 o
   1   1  17       11.75       12.63        2.66 o
   2   1  17        1.10        0.68        0.80 o
   3   1  17        3.30        3.68        2.30 o
  -3   2  17       13.95       15.97        3.58 o
  -2   2  17        0.30        0.14        2.84 o
  -1   2  17        7.65        6.91        2.39 o
   0   2  17        4.90        9.29        1.97 o
   1   2  17       32.70       33.82        2.80 o
   2   2  17       18.80       15.09        2.60 o
   3   2  17       18.20       17.37        3.50 o
  -2   3  17        7.00        5.23        3.18 o
  -1   3  17       27.45       31.05        4.21 o
   0   3  17       76.10       70.40        6.70 o
   1   3  17        5.80        4.48        2.60 o
   2   3  17       18.60       16.38        3.70 o
  -3   0  18        4.80        5.07        2.30 o
  -2   0  18        3.30        5.06        1.40 o
  -1   0  18       29.70       30.10        2.50 o
   0   0  18       22.90       22.91        2.30 o
   1   0  18       41.10       50.18        5.50 o
   2   0  18        5.30        3.14        2.50 o
   3   0  18       45.70       38.64        8.50 o
  -3   1  18        7.25        8.43        2.49 o
  -2   1  18        2.00        2.38        2.35 o
  -1   1  18        5.50        6.64        1.61 o
   0   1  18        5.55        6.50        1.71 o
   1   1  18       17.60       18.79        2.30 o
   2   1  18        6.00        1.86        2.30 o
   3   1  18       -0.90        0.25        4.55 o
  -3   2  18        2.10        1.98        2.35 o
  -2   2  18       -2.25        1.28        2.52 o
  -1   2  18       17.70       17.34        4.15 o
   0   2  18       15.60       11.63        3.10 o
   1   2  18       51.70       43.49        5.10 o
   2   2  18       10.00        9.39        2.20 o
  -2   3  18        6.30       10.16        3.10 o
  -1   3  18        7.70        8.81        2.30 o
   0   3  18        7.30       10.28        2.70 o
   1   3  18        8.00       11.48        2.50 o
  -3   0  19       34.70       37.52        7.50 o
  -2   0  19        0.90        0.01        2.85 o
  -1   0  19       88.60       86.14        9.20 o
   0   0  19       -0.30        2.09        1.53 o
   1   0  19        2.10        2.44        1.70 o
   2   0  19       53.40       43.97        8.50 o
  -3   1  19       17.05       14.98        4.68 o
  -2   1  19        4.90        6.57        2.86 o
  -1   1  19       27.50       29.44        4.65 o
   0   1  19        2.15        1.40        1.96 o
   1   1  19       18.50       17.85        2.40 o
   2   1  19       16.30       13.69        3.40 o
  -2   2  19       43.40       42.42        8.40 o
  -1   2  19      131.90       98.50       12.90 o
   0   2  19        1.00        0.24        4.80 o
   1   2  19       15.10       17.69        2.70 o
   2   2  19        9.70       10.74        2.50 o
  -1   3  19        5.20        6.82        4.50 o
   0   3  19        0.00        3.71        0.01 o
  -2   0  20       44.90       41.97        8.40 o
  -1   0  20        1.20        0.92        1.90 o
   0   0  20        2.40        5.33        1.60 o
   1   0  20        5.50        5.75        2.20 o
   2   0  20        1.20        6.73        2.60 o
  -2   1  20       40.00       38.23        8.55 o
  -1   1  20       34.80       34.15        4.20 o
   0   1  20        0.95        0.85        3.77 o
   1   1  20       47.50       37.44        8.10 o
   2   1  20       38.20       34.64        8.10 o
  -1   2  20        7.20        6.28        3.80 o
   0   2  20       -0.70        0.58        5.69 o
   1   2  20       15.00       13.33        4.40 o
  -2   0  21        0.50        2.76        5.66 o
  -1   0  21       11.60       13.58        3.10 o
   0   0  21       -1.60        0.04        1.80 o
   1   0  21        2.90        2.47        2.80 o
  -1   1  21       19.20       21.77        3.70 o
   0   1  21        1.00        2.92        4.80 o
   1   1  21       13.50       17.51        3.90 o
